# Supplementary material for: Autoantibodies against type I IFNs in patients with critical influenza pneumonia
Source: J Exp Med. 2022 Sep 16;219(11):e20220514. doi: 10.1084/jem.20220514 (PMC9485705; doi:10.1084/jem.20220514)
Supplement: Table S1 — shows gene panel tested in the transcriptomic analyses in reconstituted HAE. [file JEM_20220514_TableS1.xlsx]

## Sheet: 96-gene panel list
Table S1. Gene panel tested in the transcriptomic analyses in reconstituted HAE
Probe Name	Accession #	NS Probe ID	Class Name	Analyte Type
AHNAK	XM_017018273.1	XM_017018273.1:8945	Endogenous	mRNA
ARL14EP	NM_152316.1	NM_152316.1:1650	Endogenous	mRNA
BPGM	NM_199186.1	NM_199186.1:1370	Endogenous	mRNA
BST2	NM_004335.2	NM_004335.2:560	Endogenous	mRNA
C3	NM_000064.2	NM_000064.2:4396	Endogenous	mRNA
CCL2/MCP1	NM_002982.3	NM_002982.3:123	Endogenous	mRNA
CCL20	NM_004591.1	NM_004591.1:35	Endogenous	mRNA
CCL4	NM_002984.2	NM_002984.2:35	Endogenous	mRNA
CCNB1IP1	NM_182849.2	NM_182849.2:792	Endogenous	mRNA
CD127/IL7R	NM_002185.2	NM_002185.2:1610	Endogenous	mRNA
CD44	NM_001001392.1	NM_001001392.1:429	Endogenous	mRNA
CD74	NM_001025159.1	NM_001025159.1:964	Endogenous	mRNA
CD83	NM_004233.3	NM_004233.3:1960	Endogenous	mRNA
CDKN1A	NM_000389.2	NM_000389.2:1975	Endogenous	mRNA
CLEC7A/DECTIN-1	NM_197954.2	NM_197954.2:55	Endogenous	mRNA
CXCL10/IP10	NM_001565.1	NM_001565.1:40	Endogenous	mRNA
CXCL2/MIP2alpha	NM_002089.3	NM_002089.3:854	Endogenous	mRNA
CXCL9	NM_002416.1	NM_002416.1:1975	Endogenous	mRNA
DECR1	NM_001359.1	NM_001359.1:835	Endogenous	mRNA
DYRK2	NM_003583.3	NM_003583.3:1922	Endogenous	mRNA
EIF2AK4	NM_001013703.2	NM_001013703.2:2715	Endogenous	mRNA
FAM89A	NM_198552.2	NM_198552.2:750	Endogenous	mRNA
GADD45A	NM_001924.2	NM_001924.2:865	Endogenous	mRNA
HLA-DMB	NM_002118.3	NM_002118.3:20	Endogenous	mRNA
HLA-DPA1	NM_033554.2	NM_033554.2:857	Endogenous	mRNA
HLA-DPB1	NM_002121.4	NM_002121.4:931	Endogenous	mRNA
HLA-DRA	NM_019111.3	NM_019111.3:335	Endogenous	mRNA
HPRT1	NM_000194.1	NM_000194.1:240	Endogenous	mRNA
IDO1	NM_002164.3	NM_002164.3:50	Endogenous	mRNA
IFI27	NM_005532.3	NM_005532.3:390	Endogenous	mRNA
IFI35	NM_005533.3	NM_005533.3:415	Endogenous	mRNA
IFI44L	NM_006820.2	NM_006820.2:940	Endogenous	mRNA
IFIH1/MDA5	NM_022168.2	NM_022168.2:185	Endogenous	mRNA
IFITM1	NM_003641.3	NM_003641.3:482	Endogenous	mRNA
IFNg	NM_000619.2	NM_000619.2:970	Endogenous	mRNA
IL18	NM_001562.2	NM_001562.2:48	Endogenous	mRNA
IL18R1	NM_003855.2	NM_003855.2:2025	Endogenous	mRNA
IL1A	NM_000575.3	NM_000575.3:1085	Endogenous	mRNA
IL1B	NM_000576.2	NM_000576.2:840	Endogenous	mRNA
IL6	NM_000600.1	NM_000600.1:220	Endogenous	mRNA
IRAK2	NM_001570.3	NM_001570.3:1285	Endogenous	mRNA
IRF3	NM_001571.5	NM_001571.5:1303	Endogenous	mRNA
IRF7	NM_001572.3	NM_001572.3:1763	Endogenous	mRNA
JAK2	NM_004972.2	NM_004972.2:455	Endogenous	mRNA
MDC1	NM_014641.2	NM_014641.2:6719	Endogenous	mRNA
MERTK	NM_006343.2	NM_006343.2:665	Endogenous	mRNA
MX1	NM_002462.2	NM_002462.2:1485	Endogenous	mRNA
NFKB1	NM_003998.2	NM_003998.2:1675	Endogenous	mRNA
NFKB2	NM_002502.2	NM_002502.2:825	Endogenous	mRNA
NFKBIA	NM_020529.1	NM_020529.1:945	Endogenous	mRNA
NFKBIZ	NM_001005474.1	NM_001005474.1:2030	Endogenous	mRNA
OAS1	NM_001032409.1	NM_001032409.1:805	Endogenous	mRNA
OAS2	NM_016817.2	NM_016817.2:480	Endogenous	mRNA
PCGF5	NM_001256549.1	NM_001256549.1:182	Endogenous	mRNA
POLR2A	NM_000937.2	NM_000937.2:3775	Endogenous	mRNA
POU2F2	NM_002698.2	NM_002698.2:908	Endogenous	mRNA
PTGS2	NM_000963.1	NM_000963.1:495	Endogenous	mRNA
RARRES3	NM_004585.3	NM_004585.3:640	Endogenous	mRNA
RELB	NM_006509.2	NM_006509.2:250	Endogenous	mRNA
RIG1/DDX58	NM_014314.3	NM_014314.3:2130	Endogenous	mRNA
RPL19	NM_000981.3	NM_000981.3:315	Endogenous	mRNA
RPLP0	NM_001002.3	NM_001002.3:250	Endogenous	mRNA
S100A9	NM_002965.2	NM_002965.2:75	Endogenous	mRNA
SLAM7	NM_021181.3	NM_021181.3:215	Endogenous	mRNA
SOCS1	NM_003745.1	NM_003745.1:1025	Endogenous	mRNA
SOCS3	NM_003955.3	NM_003955.3:1870	Endogenous	mRNA
SRC	NM_005417.3	NM_005417.3:1410	Endogenous	mRNA
STAT2	NM_005419.2	NM_005419.2:1965	Endogenous	mRNA
STING/TMEM173	NM_198282.1	NM_198282.1:725	Endogenous	mRNA
Systeme 47	Systeme_47.1	Systeme_47.1:0	Endogenous	mRNA
TAP2	NM_000544.3	NM_000544.3:909	Endogenous	mRNA
TBP	NM_001172085.1	NM_001172085.1:587	Endogenous	mRNA
TDRD9	NM_153046.2	NM_153046.2:4211	Endogenous	mRNA
TGFB1	NM_000660.3	NM_000660.3:1260	Endogenous	mRNA
TNFA	NM_000594.2	NM_000594.2:1010	Endogenous	mRNA
TNFAIP3	NM_006290.2	NM_006290.2:260	Endogenous	mRNA
TNFSF10	NM_003810.2	NM_003810.2:115	Endogenous	mRNA
TNFSF13B	NM_006573.4	NM_006573.4:1430	Endogenous	mRNA
ZBP1	NM_001160419.2	NM_001160419.2:680	Endogenous	mRNA
ZBTB16	NM_006006.4	NM_006006.4:1585	Endogenous	mRNA
